# Supplementary material for: Analysis and Reconstitution of the Menaquinone Biosynthesis Pathway in Lactiplantibacillus plantarum and Lentilactibacillus buchneri
Source: Microorganisms. 2021 Jul 9;9(7):1476. doi: 10.3390/microorganisms9071476 (PMC8303990; doi:10.3390/microorganisms9071476)
Supplement: Supplementary file 1 [file microorganisms-09-01476-s001.zip]

Archive with 1 entries (1 files):
- microorganisms-1284923-supplementary.pdf
